# Supplementary material for: Genetic insights into repurposing statins for hyperthyroidism prevention: a drug-target Mendelian randomization study
Source: Front Endocrinol (Lausanne). 2024 Feb 15;15:1331031. doi: 10.3389/fendo.2024.1331031 (PMC10902122; doi:10.3389/fendo.2024.1331031)
Supplement: Supplementary file 1 [file Table_1.xlsx]

## Sheet: Table Legend
Supplementary Content
No	Title
Table S1	Description of GWAS summary data
Table S2	STROBE-MR checklist of recommended items to address in reports of Mendelian randomization studies
Table S3	Characteristics of lipid-lowering genetics variants in drug target genes
Table S4	Association of genetically proxied lipid-lowering drug targets with risk of hyperthyroidism
Table S5	Association of genetically proxied lipid-lowering drug targets with risk of hypothyroidism
Table S6	Heterogeneity and pleiotropy tests of drug target instrument effects
Table S7	Association between genetically proxied inhibition of HMG-CoA reductase with hyperthyroidism risk in the leave-one-out analysis
Table S8	Colocalization results for genetically proxied HMGCR inhibition and hyperthyroidism
Table S9	Genetic instrumental variants for low-density lipoprotein cholesterol
Table S10	Genetic instrumental variants for triglyceride
Table S11	Mendelian randomization results of lipid traits with risk of hyper- and hypothyroidism
Table S12	Mendelian randomization results of lipid traits with thyroid function traits
Table S13	Heterogeneity and pleiotropy tests for mendelian randomization of lipid traits with risk of thyroid dysfunctions and thyroid function traits
Table S14	IVW-MR results of genetic proxied HMGCR inhibition with levels of 110 biomarkers.
Table S15	IVW-MR results of candidate biomarkers and hyperthyroidism.

## Sheet: Table S1
Table S1. Description of GWAS summary data
Phenotypes	Study / Consortium	Sample Size	N Cases	N Controls	Population	Unit	Reference	Data availability
Lipids
Low Density Lipoprotein Cholesterol	Global Lipids Genetics Consortium (GLGC)	173082	NA	NA	96% European ancestry	mg/dl	Willer CJ, Schmidt EM, Sengupta S, Peloso GM, Gustafsson S, Kanoni S, et al. Discovery and refinement of loci associated with lipid levels. Nat Genet 2013;45:1274–83. https://doi.org/10.1038/ng.2797.	https://gwas.mrcieu.ac.uk/
Triglycerides		177861	NA	NA	96% European ancestry	mg/dl
Thyroid function traits
Hyperthyroidism	Thyroid Omics Consortium	54288	1840	49983	European ancestry	Binary	Teumer A, Chaker L, Groeneweg S, Li Y, Di Munno C, Barbieri C et al. Genome-wide analyses identify a role for SLC17A4 and AADAT in thyroid hormone regulation. Nat Commun. 2018;9: 4455. http://doi:10.1038/s41467-018-06356-1	https://transfer.sysepi.medizin.uni-greifswald.de/thyroidomics/
Hypothyroidism		49269	3440			Binary		https://transfer.sysepi.medizin.uni-greifswald.de/thyroidomics/
Hyperthyroidism	UK BioBank	484,598	3731	480867	European ancestry	Binary	Dönertaş HM, Fabian DK, Valenzuela MF, Partridge L, Thornton JM. Common genetic associations between age-related diseases. Nat Aging 2021;1:400–12. https://doi.org/10.1038/s43587-021-00051-5.	https://www.ebi.ac.uk/gwas/studies/GCST90038636
Hypothyroidism		484,598	23497	461,101	European ancestry	Binary		https://www.ebi.ac.uk/gwas/studies/GCST90038637
Thyroid function traits
Thyroid stimulating hormone	Thyroid Omics Consortium	54288	NA	NA	European ancestry	U/L	Teumer A, Chaker L, Groeneweg S, Li Y, Di Munno C, Barbieri C et al. Genome-wide analyses identify a role for SLC17A4 and AADAT in thyroid hormone regulation. Nat Commun. 2018;9: 4455. http://doi:10.1038/s41467-018-06356-1	https://transfer.sysepi.medizin.uni-greifswald.de/thyroidomics/
Free thyroxine		49269	NA	NA		U/L		https://transfer.sysepi.medizin.uni-greifswald.de/thyroidomics/
Positive control
Coronary heart disease	CARDIoGRAMplusC4D Consortium	184305	60801	123504	Predominantly European	Binary	Nikpay M, Goel A, Won H-H, Hall LM, Willenborg C, Kanoni S, et al. A comprehensive 1,000 Genomes-based genome-wide association meta-analysis of coronary artery disease. Nat Genet 2015;47:1121–30. https://doi.org/10.1038/ng.3396.	http://www.cardiogramplusc4d.org
C-reactive protein	Neale lab / UK Biobank	344278	NA	NA	European ancestry	SD	https://www.nealelab.is/uk-biobank/	https://www.nealelab.is/uk-biobank/
Biomarkers
25 Serum / urine biochemistry markers	Neale lab / UK Biobank	up to 344292	NA	NA	European ancestry	SD	https://www.nealelab.is/uk-biobank/	https://www.nealelab.is/uk-biobank/
3 Hemodynamic traits	Ben Elsworth / UK Biobank	up to 436424	NA	NA	European ancestry	SD	The variant call format provides efficient and robust storage of GWAS summary statistics. Matthew Lyon, Shea J Andrews, Ben Elsworth, Tom R Gaunt, Gibran Hemani, Edoardo Marcora. bioRxiv 2020.05.29.115824. https://doi.org/10.1101/2020.05.29.115824	https://gwas.mrcieu.ac.uk/
36 Hematological traits	UK Biobank & INTERVAL	173480	NA	NA	European ancestry	SD	Astle WJ, Elding H, Jiang T, Allen D, Ruklisa D, Mann AL, et al. The Allelic Landscape of Human Blood Cell Trait Variation and Links to Common Complex Disease. Cell 2016;167:1415-1429.e19. https://doi.org/10.1016/j.cell.2016.10.042.	https://gwas.mrcieu.ac.uk/
41 Cytokines/Growth factors	YES / FINRISK Studies	8293	NA	NA	Finnish	SD	Ahola-Olli AV, Würtz P, Havulinna AS, Aalto K, Pitkänen N, Lehtimäki T, et al. Genome-wide Association Study Identifies 27 Loci Influencing Concentrations of Circulating Cytokines and Growth Factors. Am J Hum Genet 2017;100:40–50. https://doi.org/10.1016/j.ajhg.2016.11.007.	https://gwas.mrcieu.ac.uk/
5 Glycemic traits	MAGIC	up to 200622	NA	NA	European ancestry	SD	Fasting glucose and insulin, and HbA1c: Chen J, Spracklen CN, Marenne G, Varshney A, Corbin LJ, Luan J, et al. The trans-ancestral genomic architecture of glycemic traits. Nat Genet 2021;53:840–60. https://doi.org/10.1038/s41588-021-00852-9. Homeostasis model assessment of insulin resistance and beta-cell function: Dupuis J, Langenberg C, Prokopenko I, Saxena R, Soranzo N, Jackson AU, et al. New …	http://magicinvestigators.org/

## Sheet: Table S2
Table S2. STROBE-MR checklist of recommended items to address in reports of Mendelian randomisation studies
Item No.	Section	Checklist item	Section (relevant paragraph or figure or table)
1	TITLE and ABSTRACT	Indicate Mendelian randomisation as the study’s design in the title and/or the abstract if that is a main purpose of the study	Title and abstract
	INTRODUCTION
2	Background	Explain the scientific background and rationale for the reported study. What is the exposure? Is a potential causal relationship between exposure and outcome plausible? Justify why MR is a helpful method to address the study question	Introduction (paragraphs 1-4)
3	Objectives	State specific objectives clearly, including pre-specified causal hypotheses (if any). State that MR is a method that, under specific assumptions, intends to estimate causal effects	Introduction (paragraph 5) & Figure 1
	METHODS
4	Study design and data sources	Present key elements of the study design early in the article. Consider including a table listing sources of data for all phases of the study. For each data source contributing to the analysis, describe the following:
	a)	Setting: Describe the study design and the underlying population, if possible. Describe the setting, locations, and relevant dates, including periods of recruitment, exposure, follow-up, and data collection, when available.	Methods & Figure 1 & Supplementary Table S1
	b)	Participants: Give the eligibility criteria, and the sources and methods of selection of participants. Report the sample size, and whether any power or sample size calculations were carried out prior to the main analysis	Methods (2.2 Genetic proxies of lipid-lowering drugs & 2.3 Data source for thyroid dysfunction and thyroid function traits & 2.4 IVW-MR analysis) & Supplementary Table S1
	c)	Describe measurement, quality control and selection of genetic variants	Methods (2.2 Genetic proxies of lipid-lowering drugs & 2.4 IVW-MR analysis)
	d)	For each exposure, outcome, and other relevant variables, describe methods of assessment and diagnostic criteria for diseases	Methods (2.2 Genetic proxies of lipid-lowering drugs & 2.3 Data source for thyroid dysfunction and thyroid function traits & 2.4 IVW-MR analysis)
	e)	Provide details of ethics committee approval and participant informed consent, if relevant	Methods (2.1 Study design and ethics)
5	Assumptions	Explicitly state the three core IV assumptions for the main analysis (relevance, independence and exclusion restriction) as well assumptions for any additional or sensitivity analysis	Methods (2.4 IVW-MR analysis paragraph 2-4)
6	Statistical methods: main analysis	Describe statistical methods and statistics used
	a)	Describe how quantitative variables were handled in the analyses (i.e., scale, units, model)	Methods (2.4 IVW-MR analysis paragraph 1) & Supplementary Table S1
	b)	Describe how genetic variants were handled in the analyses and, if applicable, how their weights were selected	Methods (2.2 Genetic proxies of lipid-lowering drugs & 2.4 IVW-MR analysis paragraph 3 & 2.6 Lipid traits, the risk of thyroid dysfunction outcomes and thyroid function traits)
	c)	Describe the MR estimator (e.g. two-stage least squares, Wald ratio) and related statistics. Detail the included covariates and, in case of two-sample MR, whether the same covariate set was used for adjustment in the two samples	Methods (2.4 IVW-MR analysis)
	d)	Explain how missing data were addressed	N/A
	e)	If applicable, indicate how multiple testing was addressed	p value threshold of 0.05/4 = 0.0125
7	Assessment of assumptions	Describe any methods or prior knowledge used to assess the assumptions or justify their validity	Methods (2.4 IVW-MR analysis paragraph 3-5 & 2.5 Bayesian colocalization analysis)
8	Sensitivity analyses and additional analyses	Describe any sensitivity analyses or additional analyses performed (e.g. comparison of effect estimates from different approaches, independent replication, bias analytic techniques, validation of instruments, simulations)	Methods (2.4 IVW-MR analysis paragraph 3-5 &2.5 Bayesian colocalization analysis)
9	Software and pre-registration
	a)	Name statistical software and package(s), including version and settings used	Analyses of MR and Bayesian colocalization were performed in R program (v4.2.2) using the TwoSampleMR (v0.5.6), and coloc (v5.2.1) packages.
	b)	State whether the study protocol and details were pre-registered (as well as when and where)	Not available to present all details due to word limit, but references are provided.
	RESULTS
10	Descriptive data
	a)	Report the numbers of individuals at each stage of included studies and reasons for exclusion. Consider use of a flow-diagram	Not applicable for included GWAS summary statistics.
	b)	Report summary statistics for phenotypic exposure(s), outcome(s) and other relevant variables (e.g. means, SDs, proportions)	Supplementary Table S1
	c)	If the data sources include meta-analyses of previous studies, provide the assessments of heterogeneity across these studies	Not available to present all details due to word limit, but references are provided.
	d)	For two-sample Mendelian randomisation:
		i. Provide justification of the similarity of the genetic variant-exposure associations between the exposure and outcome samples	Methods (2.2 Genetic proxies of lipid-lowering drugs paragraph 3)
		ii. Provide information on the number of individuals who were in both samples for the exposure and for the outcome	Methods (2.2 paragraph 1 & 2.3 paragraph 1)
11	Main results
	a)	Report the associations between genetic variant and exposure, and between genetic variant and outcome, preferably on an interpretable scale	Results (3.2 Lipid-lowering drug targets and the risk of thyroid dysfunction outcomes & 3.3 Lipid-lowering drug targets and thyroid function traits & 3.5 Lipid traits were not associated with thyroid dysfunction risk or thyroid function &3.6 Causal association of genetically proxied HMGCR inhibition with multiple categories of biomarkers)
	b)	Report MR estimates of the relationship between exposure and outcome, and the measures of uncertainty from the MR analysis, on an interpretable scale, such as odds ratio or relative risk per SD difference	Results (3.2 Lipid-lowering drug targets and the risk of thyroid dysfunction outcomes & 3.3 Lipid-lowering drug targets and thyroid function traits & 3.5 Lipid traits were not associated with thyroid dysfunction risk or thyroid function &3.6 Causal association of genetically proxied HMGCR inhibition with multiple categories of biomarkers)
	c)	If relevant, consider translating estimates of relative risk into absolute risk for a meaningful time period	N/A
	d)	Consider plots to visualize results (e.g. forest plot, scatterplot of associations between genetic variants and outcome versus between genetic variants and exposure)	Figures 2-6
12	Assessment of assumptions
	a)	Report the assessment of the validity of the assumptions	Results (3.1 Genetic instruments selection for drug targets & 3.2 Lipid-lowering drug targets and the risk of thyroid dysfunction outcomes & 3.3 Lipid-lowering drug targets and thyroid function traits & 3.5 Lipid traits were not associated with thyroid dysfunction risk or thyroid function
	b)	Report any additional statistics (e.g., assessments of heterogeneity across genetic variants, such as I2, Q statistic or E-value)	Supplementary Table S6 & Table S13
13	Sensitivity analyses and additional analyses
	a)	Report any sensitivity analyses to assess the robustness of the main results to violations of the assumptions	Results (3.1 Genetic instruments selection for drug targets & 3.2 Lipid-lowering drug targets and the risk of thyroid dysfunction outcomes)
	b)	Report results from other sensitivity analyses or additional analyses	Results (3.3 Lipid-lowering drug targets and thyroid function traits & 3.4 Colocalization analysis of genetically proxied HMGCR inhibition with hyperthyroidism & 3.5 Lipid traits were not associated with thyroid dysfunction risk or thyroid function )
	c)	Report any assessment of direction of causal relationship (e.g., bidirectional MR)	Not available to drug-target Mendelian randomization study
	d)	When relevant, report and compare with estimates from non-MR analyses	N/A
	e)	Consider additional plots to visualize results (e.g., leave-one-out analyses)	SupplementaryTable S15
	DISCUSSION
14	Key results	Summarize key results with reference to study objectives	Discussion (paragraph 1)
15	Limitations	Discuss limitations of the study, taking into account the validity of the IV assumptions, other sources of potential bias, and imprecision. Discuss both direction and magnitude of any potential bias and any efforts to address them	Discussion (paragraph 6)
16	Interpretation
	a)	Meaning: Give a cautious overall interpretation of results in the context of their limitations and in comparison with other studies	Discussion (paragraph 1-2, 4)
	b)	Mechanism: Discuss underlying biological mechanisms that could drive a potential causal relationship between the investigated exposure and the outcome, and whether the gene-environment equivalence assumption is reasonable.Use causal language carefully, clarifying that IV estimates may provide causal effects only under certain assumptions	Discussion (paragraph 2-3)
	c)	Clinical relevance: Discuss whether the results have clinical or public policy relevance, and to what extent they inform effect sizes of possible interventions	Discussion (paragraph 2-3)
17	Generalizability	Discuss the generalizability of the study results (a) to other populations, (b) across other exposure periods/timings, and (c) across other levels of exposure	Discussion (paragraph 5-6)
	OTHER INFORMATION
18	Funding	Describe sources of funding and the role of funders in the present study and, if applicable, sources of funding for the databases and original study or studies on which the present study is based	Financial support statement
19	Data and data sharing	Provide the data used to perform all analyses or report where and how the data can be accessed, and reference these sources in the article. Provide the statistical code needed to reproduce the results in the article,or report whether the code is publicly accessible and if so, where	Data availability statement & Supplementary Table S1
20	Conflicts of Interest	All authors should declare all potential conflicts of interest	Declaration of competing interest

## Sheet: Table S3
Table S3. Characteristics of lipid-lowering genetics variants in drug target genes
Primary Pharmacological Action	Drug Target	SNP	Effect Allele	Other Allele	EAF	Beta, mmol/L	P	F
Reduced LDL-C	HMGCR	rs10066707	G	A	0.5831	-0.0497	2.97303e-19	84.7082
		rs10515198	G	A	0.8971	-0.0599	5.98963e-22	96.426
		rs12659791	T	C	0.8443	-0.0433	1.422e-18	74.9956
		rs12916	T	C	0.5686	-0.0733	7.79112e-78	372.084
		rs3804231	G	A	0.8681	-0.0642	1.88408e-29	146.73
		rs3857388	T	C	0.872	-0.0421	2.2009e-11	50.9167
		rs4704220	G	A	0.5844	-0.0639	5.13098e-62	298.262
		rs72633962	T	C	0.8588	-0.06	3.32736e-15	69.4444
	PCSK9	rs10493176	G	T	0.1148	-0.0776	2.53513e-14	57.8793
		rs11206510	C	T	0.1544	-0.0831	2.38013e-53	276.224
		rs11206514	C	A	0.3892	-0.0507	9.94947e-33	152.914
		rs11583974	G	A	0.96966	-0.0646	3.95103e-09	30.4855
		rs11591147	T	G	0.01715	-0.497	8.57038e-143	762.373
		rs12067569	G	A	0.9657	-0.0885	1.96607e-17	78.3225
		rs2479394	A	G	0.715	-0.0386	1.58416e-19	88.6353
		rs2479409	A	G	0.6675	-0.0642	2.51478e-50	245.19
		rs2495477	G	A	NA	-0.064	7.2845e-30	140.466
		rs2495495	C	T	0.8654	-0.0342	3.51998e-08	33.6007
		rs4927193	C	T	0.1306	-0.0352	4.26874e-11	39.5102
		rs572512	C	T	0.6544	-0.0478	5.30884e-26	103.433
		rs585131	C	T	0.1847	-0.0637	2.69898e-35	162.308
Reduced TG	ANGPTL3	rs1168032	A	G	0.3219	-0.0683	1.48594e-80	380.807
		rs12039115	T	C	0.1095	-0.0471	6.53431e-21	85.2907
		rs12749263	T	C	0.7427	-0.0306	2.55094e-15	61.5621
		rs4587594	A	G	0.31	-0.0694	3.50268e-82	393.172
		rs80148997	T	C	0.06201	-0.0509	1.962e-09	36.7178
	LPL	rs10102717	T	C	0.409	-0.0313	9.66273e-20	84.7483
		rs10103634	A	G	0.3298	-0.0517	8.0891e-46	206.242
		rs117604010	A	G	0.01979	-0.1371	3.11172e-15	65.0395
		rs12678919	G	A	0.1214	-0.1702	1.8197e-199	923.726
		rs2410622	C	T	0.8562	-0.0537	1.2031e-26	110.869
		rs283	C	T	0.2348	-0.037	1.70412e-16	70.7128
		rs285	T	C	0.5277	-0.054	4.80065e-56	252.249
		rs301	C	T	0.4274	-0.1089	1.86209e-167	779.698
		rs3289	T	C	0.0277	-0.1447	3.67113e-33	169.938
		rs3779788	T	C	0.1306	-0.0916	4.65801e-76	349.461
		rs3898938	T	C	0.4393	-0.0244	1.21899e-12	51.5017
		rs4557718	T	C	0.1266	-0.0578	3.26437e-24	95.9736
		rs4599828	T	C	0.533	-0.0241	1.59001e-11	50.2431
		rs4922119	T	C	0.4499	-0.0708	1.66994e-95	433.619
		rs6586872	A	G	0.7441	-0.0339	4.08602e-19	79.5852
		rs6998248	C	T	0.8681	-0.0473	6.74497e-10	35.8483
		rs7003579	C	T	0.785	-0.0255	4.71596e-10	40.6406
		rs7005359	G	A	0.2058	-0.0797	1.86209e-57	254.084
		rs7016529	T	C	0.01319	-0.1911	3.57026e-35	186.322
		rs7844579	T	C	0.5264	-0.0215	2.99799e-10	39.987
		rs9644636	T	G	0.2639	-0.0415	2.02023e-27	113.231

## Sheet: Table S4
Table S4. Association of genetically proxied lipid-lowering drug targets with risk of hyperthyroidism
Drug Target	Dataset	Methods	SNP	OR (95% CI)	P value
HMGCR	Teumer et al.	Inverse variance weighted	8	0.417 (0.262, 0.664)	0.000226266
		Weighted median	8	0.427 (0.243, 0.752)	0.00317581
		Weighted mode	8	0.437 (0.219, 0.872)	0.0511314
	Dönertaş et al.	Inverse variance weighted	8	0.996 (0.993, 0.998)	0.00204119
		Weighted median	8	0.997 (0.993, 1.000)	0.0575663
		Weighted mode	8	0.997 (0.993, 1.001)	0.21546
PCSK9	Teumer et al.	Inverse variance weighted	13	0.934 (0.626, 1.394)	0.739209
		Weighted median	13	1.062 (0.654, 1.726)	0.80729
		Weighted mode	13	1.059 (0.635, 1.766)	0.83019
	Dönertaş et al.	Inverse variance weighted	13	1.001 (0.999, 1.003)	0.265354
		Weighted median	13	1.001 (0.998, 1.003)	0.52627
		Weighted mode	13	1.001 (0.999, 1.003)	0.505346
ANGPTL3	Teumer et al.	Inverse variance weighted	5	0.907 (0.497, 1.657)	0.751389
		Weighted median	5	0.831 (0.419, 1.647)	0.595468
		Weighted mode	5	0.811 (0.386, 1.704)	0.610087
	Dönertaş et al.	Inverse variance weighted	5	0.995 (0.992, 0.998)	0.00221643
		Weighted median	5	0.996 (0.992, 1.000)	0.0263189
		Weighted mode	5	0.996 (0.992, 1.000)	0.134803
LPL	Teumer et al.	Inverse variance weighted	21	1.276 (0.945, 1.725)	0.112008
		Weighted median	21	1.139 (0.778, 1.666)	0.503592
		Weighted mode	21	1.145 (0.768, 1.706)	0.514279
	Dönertaş et al.	Inverse variance weighted	21	1.003 (1.001, 1.005)	0.000415281
		Weighted median	21	1.003 (1.001, 1.006)	0.00238789
		Weighted mode	21	1.004 (1.001, 1.006)	0.0112886

## Sheet: Table S5
Table S5. Association of genetically proxied lipid-lowering drug targets with risk of hypothyroidism
Drug Target	Dataset	Methods	SNP	OR (95% CI)	P value
HMGCR	Teumer et al.	Inverse variance weighted	8	1.511 (0.938, 2.435)	0.0896408
		Weighted median	8	1.536 (0.957, 2.464)	0.0750974
		Weighted mode	8	1.547 (0.912, 2.622)	0.149324
	Dönertaş et al.	Inverse variance weighted	8	1.008 (1.001, 1.014)	0.0187018
		Weighted median	8	1.007 (0.998, 1.015)	0.116925
		Weighted mode	8	1.006 (0.996, 1.016)	0.307867
PCSK9	Teumer et al.	Inverse variance weighted	13	1.389 (0.977, 1.975)	0.0673678
		Weighted median	13	1.160 (0.796, 1.691)	0.440216
		Weighted mode	13	1.152 (0.745, 1.781)	0.537204
	Dönertaş et al.	Inverse variance weighted	13	0.995 (0.990, 1.000)	0.0307686
		Weighted median	13	0.999 (0.994, 1.005)	0.852255
		Weighted mode	13	0.999 (0.993, 1.004)	0.644001
ANGPTL3	Teumer et al.	Inverse variance weighted	5	0.495 (0.308, 0.796)	0.00371359
		Weighted median	5	0.575 (0.330, 1.000)	0.0499374
		Weighted mode	5	0.578 (0.333, 1.004)	0.123738
	Dönertaş et al.	Inverse variance weighted	5	1.002 (0.994, 1.010)	0.638163
		Weighted median	5	0.999 (0.989, 1.008)	0.759442
		Weighted mode	5	0.998 (0.988, 1.009)	0.763696
LPL	Teumer et al.	Inverse variance weighted	21	0.980 (0.786, 1.223)	0.859305
		Weighted median	21	1.156 (0.847, 1.577)	0.360156
		Weighted mode	21	1.227 (0.859, 1.754)	0.273471
	Dönertaş et al.	Inverse variance weighted	21	0.999 (0.995, 1.003)	0.611462
		Weighted median	21	1.000 (0.995, 1.005)	0.880143
		Weighted mode	21	0.999 (0.994, 1.005)	0.774074

## Sheet: Table S6
Table S6. Heterogeneity and pleiotropy tests of drug target instrument effects
Drug Target	Outcome	P value for Cochran Q test	P value for MR-Egger intercept
HMGCR	Hyperthyroidism (Teumer et al.)	0.997464	0.82513
	Hypothyroidism (Teumer et al.)	0.124369	0.222978
	Hyperthyroidism (Dönertaş et al.)	0.909516	0.960281
	Hypothyroidism (Dönertaş et al.)	0.635295	0.333739
	TSH	0.998695	0.935654
	FT4	0.954554	0.65581
PCSK9	Hyperthyroidism (Teumer et al.)	0.163625	0.631903
	Hypothyroidism (Teumer et al.)	0.0730927	0.0978176
	Hyperthyroidism (Dönertaş et al.)	0.850614	0.41445
	Hypothyroidism (Dönertaş et al.)	0.24058	0.116318
	TSH	0.351388	0.0709239
	FT4	0.167697	0.425581
ANGPTL3	Hyperthyroidism (Teumer et al.)	0.93673	0.911771
	Hypothyroidism (Teumer et al.)	0.779887	0.424503
	Hyperthyroidism (Dönertaş et al.)	0.740792	0.265004
	Hypothyroidism (Dönertaş et al.)	0.617528	0.280175
	TSH	0.863079	0.475094
	FT4	0.93487	0.570332
LPL	Hyperthyroidism (Teumer et al.)	0.268352	0.465441
	Hypothyroidism (Teumer et al.)	0.457244	0.0412651
	Hyperthyroidism (Dönertaş et al.)	0.291221	0.57409
	Hypothyroidism (Dönertaş et al.)	0.890773	0.99159
	TSH	0.982092	0.676355
	FT4	0.992892	0.916182

## Sheet: Table S7
Table S7. Association between genetically proxied inhibition of HMG-CoA reductase with hyperthyroidism risk in the leave-one-out analysis
Exposure	Outcome	SNP removed	OR (95% CI)	P value
HMGCR	Hyperthyroidism (Teumer et al.)	rs10066707	0.413 (0.251, 0.681)	0.000513658
		rs10515198	0.419 (0.259, 0.678)	0.00039428
		rs12659791	0.411 (0.255, 0.662)	0.000257722
		rs12916	0.393 (0.226, 0.68)	0.000861821
		rs3804231	0.430 (0.263, 0.703)	0.000767955
		rs3857388	0.409 (0.255, 0.658)	0.000222694
		rs4704220	0.424 (0.25, 0.718)	0.00141157
		rs72633962	0.436 (0.268, 0.711)	0.000870468
		All	0.417 (0.262, 0.664)	0.000226266
	Hyperthyroidism (Dönertaş et al.)	rs10066707	0.996 (0.993, 0.999)	0.00873441
		rs10515198	0.996 (0.993, 0.998)	0.00171007
		rs12659791	0.996 (0.993, 0.998)	0.00203965
		rs12916	0.996 (0.992, 0.999)	0.00537367
		rs3804231	0.996 (0.993, 0.999)	0.00744097
		rs3857388	0.996 (0.993, 0.998)	0.00188058
		rs4704220	0.995 (0.992, 0.998)	0.00265007
		rs72633962	0.996 (0.993, 0.999)	0.00769665
		All	0.996 (0.993, 0.998)	0.00204119

## Sheet: Table S8
Table S8. Colocalization results for genetically proxied HMGCR inhibition and hyperthyroidism
Exposure	Outcome	PP.H0.abf	PP.H1.abf	PP.H2.abf	PP.H3.abf	PP.H4.abf	PP.H4/(PP.H3+PP.H4)
HMGCR	Hyperthyroidism (Teumer et al.)	5.49e-79	0.908706	9.44e-81	0.0155384	0.0757558	0.829798
	Hyperthyroidism (Dönertaş et al.)	6.042e-79	0.999708	4.39677e-83	7.25299e-05	0.000219037	0.751241
PP: posterior probability.
H0: neither trait has a genetic association in the region
H1: only exposure has a genetic association in the region
H2: only hyperthyroidism has a genetic association in the region
H3:both traits are associated with different causal variants
H4: both traits are associated with a shared causal variant
H4/(H3+H4) represents the probability of colocalization conditional on the presence of a causal variant for the outcome

## Sheet: Table S9
Table S9: Genetic instrumental variants for low-density lipoprotein cholesterol
SNP	Chr	Pos	Effect Allele	Other Allele	EAF	Beta	SE	P	F
rs10903129	1	25768937	G	A	0.5369	0.0328	0.0037	3.0297e-17	79
rs11591147	1	55505647	G	T	0.98285	0.497	0.018	8.57038e-143	762
rs12066643	1	56240278	C	T	0.8813	0.0389	0.0064	1.06299e-08	37
rs12748152	1	27138393	T	C	0.07124	0.0499	0.0066	3.20922e-12	57
rs2587534	1	234849339	A	G	0.5277	0.0391	0.0037	8.05564e-25	112
rs2642438	1	220970028	G	A	0.7454	0.0352	0.0042	7.31813e-16	70
rs267733	1	150958836	A	G	0.8628	0.0331	0.0053	5.28506e-09	39
rs4970712	1	92993547	C	A	0.8061	0.0339	0.0044	2.4581e-13	59
rs4970834	1	109814880	C	T	0.8127	0.1503	0.0047	1e-200	1023
rs6693893	1	109797763	T	C	0.96438	0.0767	0.0132	2.87601e-08	34
rs7551981	1	55719166	T	G	0.595	0.0472	0.0038	1.36207e-33	154
rs10195252	2	165513091	T	C	0.5818	0.0238	0.0039	3.81197e-08	37
rs10490626	2	118835841	G	A	0.92084	0.0508	0.0069	1.69707e-12	54
rs11563251	2	234679384	T	C	0.1253	0.0345	0.0062	4.49904e-08	31
rs1250229	2	216304384	C	T	0.7889	0.0243	0.0042	3.12997e-08	33
rs1367117	2	21263900	A	G	0.2876	0.1186	0.004	9.48418e-183	879
rs16831243	2	135762344	T	C	0.1807	0.0378	0.0055	9.06358e-12	47
rs2030746	2	121309488	T	C	0.3984	0.0214	0.0038	8.60498e-09	32
rs2710642	2	63149557	A	G	0.6187	0.0239	0.0038	6.08906e-09	40
rs6544713	2	44073881	T	C	0.2942	0.0806	0.0041	4.84284e-83	386
rs6709904	2	44080324	A	G	0.8865	0.055	0.0085	4.57699e-10	42
rs72902576	2	21275480	T	G	0.96306	0.0933	0.0133	9.57635e-12	49
rs17404153	3	132163200	G	T	0.8562	0.0336	0.0054	1.83202e-09	39
rs7640978	3	32533010	C	T	0.8945	0.0392	0.0069	9.83694e-09	32
rs9875338	3	12296469	G	A	0.6121	0.027	0.0037	2.21004e-11	53
rs6818397	4	3434885	T	G	0.4129	0.0224	0.004	1.67699e-08	31
rs12916	5	74656539	C	T	0.4314	0.0733	0.0038	7.79112e-78	372
rs4530754	5	122855416	A	G	0.5818	0.0275	0.0036	3.57602e-12	58
rs6882076	5	156390297	C	T	0.6662	0.0456	0.0038	3.30979e-31	144
rs10947332	6	32677440	A	G	0.1319	0.0504	0.0056	6.96947e-18	81
rs112201728	6	160551486	T	C	0.05805	0.0675	0.0104	8.51393e-10	42
rs13206249	6	16175022	G	A	0.7836	0.0378	0.0062	4.53398e-08	37
rs1408272	6	25842951	T	G	0.94723	0.052	0.0083	3.67502e-09	39
rs1564348	6	160578860	C	T	0.1451	0.0481	0.005	2.76185e-21	93
rs16891156	6	160608804	C	A	0.01847	0.0965	0.0171	8.23304e-09	32
rs2315065	6	161108144	A	C	0.08707	0.1102	0.0158	5.22998e-12	49
rs3757354	6	16127407	C	T	0.7902	0.0382	0.0044	2.08689e-17	75
rs6909746	6	116352750	C	T	0.6082	0.0263	0.0037	7.85959e-11	51
rs2073547	7	44582331	G	A	0.1939	0.0485	0.0049	1.92309e-21	98
rs2390536	7	21485397	A	G	0.3681	0.0223	0.0038	2.037e-08	34
rs4722551	7	25991826	C	T	0.1702	0.0391	0.0049	3.94912e-14	64
rs13277801	8	59353534	C	T	0.347	0.0338	0.0038	3.99393e-17	79
rs2737252	8	116663898	G	A	0.7441	0.0314	0.0041	7.03882e-14	59
rs7832643	8	145022657	T	G	0.405	0.0339	0.0038	2.67116e-17	80
rs9987289	8	9183358	G	A	0.9248	0.0714	0.0066	8.52904e-24	117
rs1883025	9	107664301	C	T	0.7573	0.0296	0.0044	6.14045e-11	45
rs3780181	9	2640759	A	G	0.94723	0.0445	0.0074	1.76401e-09	36
rs579459	9	136154168	C	T	0.215	0.0665	0.0045	2.4188e-44	218
rs2419604	10	113944271	A	G	0.3179	0.0302	0.004	7.49031e-14	57
rs10832962	11	18656271	T	C	0.719	0.032	0.004	6.61912e-14	64
rs10893499	11	126241979	A	G	0.1438	0.0521	0.0053	3.861e-21	97
rs174583	11	61609750	C	T	0.6253	0.0522	0.0038	7.00326e-41	189
rs1169288	12	121416650	C	A	0.3338	0.0375	0.004	6.44763e-21	88
rs4942486	13	32953388	T	C	0.4617	0.0243	0.0037	2.261e-11	43
rs8017377	14	24883887	A	G	0.4591	0.0303	0.0038	2.51594e-15	64
rs2000999	16	72108093	A	G	0.1847	0.065	0.0046	4.21891e-41	200
rs247616	16	56989590	C	T	0.7071	0.0547	0.0041	2.56626e-37	178
rs1801689	17	64210580	C	A	0.03694	0.1028	0.0139	9.80844e-12	55
rs2886232	17	67150176	T	C	0.1201	0.0451	0.0064	3.87614e-11	50
rs314253	17	7091650	T	C	0.6649	0.0242	0.0038	3.43598e-10	41
rs6504872	17	45438952	T	C	0.4723	0.0274	0.0037	3.47937e-13	55
rs12721109	19	45447221	G	A	0.98285	0.4462	0.0183	2.99226e-122	595
rs2228603	19	19329924	C	T	0.92876	0.104	0.0072	4.43302e-44	209
rs2965157	19	45176340	T	C	0.97889	0.1886	0.0112	7.29122e-62	284
rs6511720	19	11202306	G	T	0.90237	0.2209	0.0061	1e-200	1311
rs676388	19	49211969	C	T	0.4631	0.0265	0.0039	1.31009e-11	46
rs7254892	19	45389596	G	A	0.96834	0.4853	0.0119	1e-200	1663
rs75687619	19	45399344	T	G	0.02375	0.1735	0.0161	8.05193e-24	116
rs1800961	20	43042364	C	T	0.9657	0.0685	0.0106	6.03407e-10	42
rs2328223	20	17845921	C	A	0.2493	0.0299	0.005	5.63197e-09	36
rs364585	20	12962718	G	A	0.6332	0.0249	0.0038	4.27799e-10	43
rs6016373	20	39154095	A	G	0.6266	0.0349	0.0037	7.94694e-19	89
rs6065311	20	39724338	C	T	0.4604	0.0417	0.0036	1.65615e-30	134
rs4253776	22	46629479	G	A	0.124	0.0311	0.0059	3.35297e-08	28
rs5763662	22	30378703	T	C	0.02507	0.0767	0.0121	1.191e-08	40

[truncated: 6 more sheets: Table S10, Table S11, Table S12, Table S13, Table S14, Table S15]
